# Supplementary material for: The Dynamic Interest in Topics within the Biomedical Scientific Community
Source: PLoS One. 2009 Aug 7;4(8):e6544. doi: 10.1371/journal.pone.0006544 (PMC2721680; doi:10.1371/journal.pone.0006544)
Supplement: Table S1 — completeness of the PubMed record tested on 20 random journals with SJR>1 (0.03 MB XLS) [file pone.0006544.s001.xls]

## Sheet: Sheet1
Table S1, completeness of the PubMed record tested on 20 random journals with SJR > 1
original order	Journal Title	random number	Indexed by PubMed	publication start	completeness PubMed	notes
222	Current Molecular Medicine	224	yes	2001	full
175	Annual Review of Entomology	333	yes	1956	incomplete	complete since 2000
11	Annual Review of Neuroscience	494	yes	1978	full
169	Journal of Medical Genetics	622	yes	1964	full
24	Cell Metabolism	749	yes	2005	full
156	Acta Crystallographica Section D: Biological Crystallography	782	yes	1993	full
104	Trends in Molecular Medicine	1032	yes	2001		No electronic records of journal
27	Trends in Cell Biology	1169	yes	2001	full
18	Nature Reviews Cancer	1266	yes	2001	full
215	Critical Reviews in Immunology	1455	yes	1980		No electronic records of journal
108	Nucleic Acids Research	1551	yes	1974	full	PubMed gives more returns than journal archive
204	Cellular Signalling	1676	yes	1989	full
207	Cold Spring Harbor Symposia on Quantitative Biology	1869	yes	1933	mostly complete	1970-1971 is missing
162	Brain	1874	yes	1878	full
180	Chemistry and Biology	2195	yes	1994	full
197	Cellular and Molecular Life Sciences	2394	yes	1945	mostly complete	probably full - nature of items was unclear in electronic archive of journal
53	Trends in Genetics	2480	yes	1985	mostly complete	complete since 1988
192	Journal of Biological Rhythms	2886	yes	1986	mostly complete	1986 - 79%
114	Journal of Neuroscience	3084	yes	1981	full
15	Physiological Reviews	3463	yes	1921	full
