# Supplementary material for: The Dynamic Interest in Topics within the Biomedical Scientific Community
Source: PLoS One. 2009 Aug 7;4(8):e6544. doi: 10.1371/journal.pone.0006544 (PMC2721680; doi:10.1371/journal.pone.0006544)
Supplement: Dataset S1 — Total and topical scientific output on selected topics (0.58 MB XLS) [file pone.0006544.s003.xls]

## Sheet: all
Total scientific output		All scientific output
		SP	SP	pub / rev	GRt(n)	GRt(n)
	year	all items	all review items	publication per review ratio	publications	reviews
	1957	110528	0
	1958	108388	1	108388	-0.0193616
	1959	108912	1	108912	0.00483448	0
	1960	110427	0		0.0139103	-1
	1961	118646	0		0.0744293
	1962	125984	18	6999.11	0.0618478
	1963	141861	2689	52.756	0.126024	148.389
	1964	160666	4106	39.1296	0.132559	0.526962
	1965	175356	4470	39.2295	0.0914319	0.0886508
	1966	177564	4907	36.1859	0.0125915	0.0977629
	1967	189280	5076	37.2892	0.0659818	0.0344406
	1968	205962	4745	43.4061	0.088134	-0.0652088
	1969	213227	5024	42.4417	0.0352735	0.0587987
	1970	217083	5244	41.3965	0.018084	0.0437898
	1971	221589	5768	38.417	0.020757	0.0999237
	1972	225390	6135	36.7384	0.0171534	0.0636269
	1973	228955	6324	36.2041	0.015817	0.0308068
	1974	232561	6894	33.7338	0.0157498	0.0901328
	1975	246412	6227	39.5715	0.0595586	-0.0967508
	1976	251888	6542	38.5032	0.0222229	0.0505862
	1977	258527	6274	41.2061	0.026357	-0.0409661
	1978	268768	7188	37.3912	0.0396129	0.145681
	1979	277680	7813	35.5408	0.0331587	0.0869505
	1980	275604	8421	32.7282	-0.00747623	0.077819
	1981	278139	8874	31.3431	0.00919798	0.0537941
	1982	289538	9128	31.7198	0.0409831	0.0286229
	1983	303926	10841	28.0349	0.049693	0.187664
	1984	312795	11428	27.3709	0.0291814	0.0541463
	1985	329916	11995	27.5045	0.0547355	0.049615
	1986	343697	14155	24.281	0.0417712	0.180075
	1987	360898	21615	16.6966	0.050047	0.527022
	1988	379180	32361	11.7172	0.050657	0.497155
	1989	395795	36795	10.7568	0.0438182	0.137017
	1990	402688	39704	10.1423	0.0174156	0.0790597
	1991	404467	40724	9.93191	0.00441781	0.0256901
	1992	408880	41859	9.76803	0.0109107	0.0278705
	1993	416663	43726	9.52895	0.0190349	0.0446021
	1994	427029	47122	9.0622	0.0248786	0.0776655
	1995	437334	48747	8.97151	0.0241319	0.034485
	1996	446947	52461	8.51961	0.0219809	0.0761893
	1997	447014	54905	8.14159	0.000149906	0.046587
	1998	465573	57099	8.15379	0.0415177	0.0399599
	1999	483179	60254	8.01904	0.0378158	0.0552549
	2000	524831	64986	8.07606	0.0862041	0.0785342
	2001	538728	65940	8.16997	0.026479	0.0146801
	2002	556605	69784	7.97611	0.0331837	0.0582954
	2003	586309	74920	7.8258	0.0533664	0.0735985
	2004	628330	80492	7.80612	0.0716704	0.0743727
	2005	688964	82693	8.33159	0.0965002	0.0273443
	2006	733769	85938	8.53835	0.0650324	0.0392415
	2007	763041	86110	8.86124	0.0398927	0.00200144

## Sheet: cancer
Scientific Output		All scientific output						cancer history	cancer history
		SP	SP	pub / rev	GRt(n)	GRt(n)		(cancer)		SP	SP	pub / rev	GRt(n)	GRt(n)	relGRt(n)	relGRt(n)
	year	all items	all review items	publication per review ratio	publications	reviews			year	items	all review items	publication per review ratio	publications	reviews	publications	reviews
	1957	110528	0						1957	8965	0				0
	1958	108388	1	108388	-0.0193616				1958	8552	0		-0.046068		0.0267064
	1959	108912	1	108912	0.00483448	0			1959	9196	0		0.075304		-0.0704695
	1960	110427	0		0.0139103	-1			1960	9395	0		0.0216398		-0.00772953
	1961	118646	0		0.0744293				1961	10211	0		0.0868547		-0.0124254
	1962	125984	18	6999.11	0.0618478				1962	11217	2	5608.5	0.0985212		-0.0366734
	1963	141861	2689	52.756	0.126024	148.389			1963	15494	355	43.6451	0.381296	176.5	-0.255272	-28.1111
	1964	160666	4106	39.1296	0.132559	0.526962			1964	18489	528	35.017	0.193301	0.487324	-0.0607413	0.0396378
	1965	175356	4470	39.2295	0.0914319	0.0886508			1965	16776	382	43.9162	-0.0926497	-0.276515	0.184082	0.365166
	1966	177564	4907	36.1859	0.0125915	0.0977629			1966	16430	389	42.2365	-0.0206247	0.0183246	0.0332162	0.0794383
	1967	189280	5076	37.2892	0.0659818	0.0344406			1967	18515	498	37.1787	0.126902	0.280206	-0.0609202	-0.245765
	1968	205962	4745	43.4061	0.088134	-0.0652088			1968	20111	558	36.0412	0.0862004	0.120482	0.0019336	-0.185691
	1969	213227	5024	42.4417	0.0352735	0.0587987			1969	20445	741	27.5911	0.0166078	0.327957	0.0186657	-0.269158
	1970	217083	5244	41.3965	0.018084	0.0437898			1970	20826	810	25.7111	0.0186354	0.0931174	-0.000551349	-0.0493276
	1971	221589	5768	38.417	0.020757	0.0999237			1971	21842	879	24.8487	0.0487852	0.0851852	-0.0280281	0.0147385
	1972	225390	6135	36.7384	0.0171534	0.0636269			1972	22367	946	23.6438	0.0240363	0.076223	-0.00688288	-0.0125961
	1973	228955	6324	36.2041	0.015817	0.0308068			1973	22958	947	24.2429	0.0264229	0.00105708	-0.0106058	0.0297498
	1974	232561	6894	33.7338	0.0157498	0.0901328			1974	23811	1161	20.509	0.0371548	0.225977	-0.021405	-0.135844
	1975	246412	6227	39.5715	0.0595586	-0.0967508			1975	24982	978	25.544	0.049179	-0.157623	0.0103796	0.0608719
	1976	251888	6542	38.5032	0.0222229	0.0505862			1976	25554	1183	21.601	0.0228965	0.209611	-0.000673542	-0.159025
	1977	258527	6274	41.2061	0.026357	-0.0409661			1977	27185	1070	25.4065	0.0638256	-0.0955199	-0.0374687	0.0545538
	1978	268768	7188	37.3912	0.0396129	0.145681			1978	28862	1357	21.269	0.0616884	0.268224	-0.0220755	-0.122544
	1979	277680	7813	35.5408	0.0331587	0.0869505			1979	30732	1393	22.0617	0.0647911	0.0265291	-0.0316324	0.0604214
	1980	275604	8421	32.7282	-0.00747623	0.077819			1980	31774	1412	22.5028	0.033906	0.0136396	-0.0413823	0.0641794
	1981	278139	8874	31.3431	0.00919798	0.0537941			1981	32583	1425	22.8653	0.0254611	0.0092068	-0.0162631	0.0445873
	1982	289538	9128	31.7198	0.0409831	0.0286229			1982	34268	1464	23.4071	0.0517141	0.0273684	-0.010731	0.00125452
	1983	303926	10841	28.0349	0.049693	0.187664			1983	36760	1826	20.1314	0.0727209	0.247268	-0.0230279	-0.0596034
	1984	312795	11428	27.3709	0.0291814	0.0541463			1984	39559	2118	18.6775	0.0761425	0.159912	-0.0469611	-0.105766
	1985	329916	11995	27.5045	0.0547355	0.049615			1985	41118	2184	18.8269	0.0394095	0.0311615	0.015326	0.0184535
	1986	343697	14155	24.281	0.0417712	0.180075			1986	42218	2344	18.0111	0.0267523	0.0732601	0.015019	0.106815
	1987	360898	21615	16.6966	0.050047	0.527022			1987	44173	3473	12.719	0.0463073	0.481655	0.00373973	0.045367
	1988	379180	32361	11.7172	0.050657	0.497155			1988	47108	5420	8.69151	0.0664433	0.56061	-0.0157863	-0.0634557
	1989	395795	36795	10.7568	0.0438182	0.137017			1989	51118	6417	7.96603	0.0851235	0.183948	-0.0413053	-0.0469316
	1990	402688	39704	10.1423	0.0174156	0.0790597			1990	52497	7101	7.3929	0.0269768	0.106592	-0.00956122	-0.0275322
	1991	404467	40724	9.93191	0.00441781	0.0256901			1991	50747	7234	7.01507	-0.0333352	0.0187298	0.0377531	0.00696035
	1992	408880	41859	9.76803	0.0109107	0.0278705			1992	52614	7560	6.95952	0.0367904	0.045065	-0.0258797	-0.0171944
	1993	416663	43726	9.52895	0.0190349	0.0446021			1993	54090	8021	6.74355	0.0280534	0.0609788	-0.00901845	-0.0163767
	1994	427029	47122	9.0622	0.0248786	0.0776655			1994	57090	8949	6.37948	0.0554631	0.115696	-0.0305845	-0.0380308
	1995	437334	48747	8.97151	0.0241319	0.034485			1995	57545	8764	6.56607	0.00796987	-0.0206727	0.016162	0.0551577
	1996	446947	52461	8.51961	0.0219809	0.0761893			1996	59939	9754	6.14507	0.0416022	0.112962	-0.0196213	-0.0367728
	1997	447014	54905	8.14159	0.000149906	0.046587			1997	61380	9911	6.19312	0.0240411	0.016096	-0.0238912	0.030491
	1998	465573	57099	8.15379	0.0415177	0.0399599			1998	63715	9925	6.41965	0.0380417	0.00141257	0.00347601	0.0385474
	1999	483179	60254	8.01904	0.0378158	0.0552549			1999	65830	10300	6.39126	0.0331947	0.0377834	0.00462107	0.0174715
	2000	524831	64986	8.07606	0.0862041	0.0785342			2000	69818	11553	6.04328	0.0605803	0.12165	0.0256238	-0.0431163
	2001	538728	65940	8.16997	0.026479	0.0146801			2001	72047	12206	5.90259	0.0319259	0.0565221	-0.00544686	-0.041842
	2002	556605	69784	7.97611	0.0331837	0.0582954			2002	75677	12873	5.87874	0.0503838	0.0546453	-0.0172001	0.00365016
	2003	586309	74920	7.8258	0.0533664	0.0735985			2003	81241	14348	5.66218	0.073523	0.114581	-0.0201566	-0.0409824
	2004	628330	80492	7.80612	0.0716704	0.0743727			2004	85867	14903	5.76173	0.0569417	0.0386813	0.0147287	0.0356913
	2005	688964	82693	8.33159	0.0965002	0.0273443			2005	93846	15665	5.99081	0.0929228	0.0511306	0.00357747	-0.0237863
	2006	733769	85938	8.53835	0.0650324	0.0392415			2006	99182	15946	6.21987	0.0568591	0.0179381	0.00817332	0.0213035
	2007	763041	86110	8.86124	0.0398927	0.00200144			2007	103842	16500	6.29345	0.0469843	0.0347423	-0.00709167	-0.0327408

## Sheet: LSD
Scientific Output		All scientific output						LSD history	LSD history
		SP	SP	pub / rev	GRt(n)	GRt(n)		(lysergic Acid diethylamide)		SP	SP	pub / rev	GRt(n)	GRt(n)	relGRt(n)	relGRt(n)
	year	all items	all review items	publication per review ratio	publications	reviews			year	items	all review items	publication per review ratio	publications	reviews	publications	reviews
	1957	110528	0						1957	97	0				0
	1958	108388	1	108388	-0.0193616				1958	82	0		-0.154639		0.135278
	1959	108912	1	108912	0.00483448	0			1959	63	0		-0.231707		0.236542
	1960	110427	0		0.0139103	-1			1960	60	0		-0.047619		0.0615294
	1961	118646	0		0.0744293				1961	58	0		-0.0333333		0.107763
	1962	125984	18	6999.11	0.0618478				1962	85	0	#DIV/0!	0.465517		-0.403669
	1963	141861	2689	52.756	0.126024	148.389			1963	139	2	69.5	0.635294	#DIV/0!	-0.50927	#DIV/0!
	1964	160666	4106	39.1296	0.132559	0.526962			1964	160	10	16	0.151079	4	-0.0185198	-3.47304
	1965	175356	4470	39.2295	0.0914319	0.0886508			1965	98	4	24.5	-0.3875	-0.6	0.478932	0.688651
	1966	177564	4907	36.1859	0.0125915	0.0977629			1966	134	6	22.3333	0.367347	0.5	-0.354755	-0.402237
	1967	189280	5076	37.2892	0.0659818	0.0344406			1967	176	11	16	0.313433	0.833333	-0.247451	-0.798893
	1968	205962	4745	43.4061	0.088134	-0.0652088			1968	252	27	9.33333	0.431818	1.45455	-0.343684	-1.51975
	1969	213227	5024	42.4417	0.0352735	0.0587987			1969	180	15	12	-0.285714	-0.444444	0.320988	0.503243
	1970	217083	5244	41.3965	0.018084	0.0437898			1970	243	19	12.7895	0.35	0.266667	-0.331916	-0.222877
	1971	221589	5768	38.417	0.020757	0.0999237			1971	234	22	10.6364	-0.037037	0.157895	0.0577941	-0.057971
	1972	225390	6135	36.7384	0.0171534	0.0636269			1972	243	23	10.5652	0.0384615	0.0454545	-0.0213082	0.0181724
	1973	228955	6324	36.2041	0.015817	0.0308068			1973	210	16	13.125	-0.135802	-0.304348	0.151619	0.335155
	1974	232561	6894	33.7338	0.0157498	0.0901328			1974	215	15	14.3333	0.0238095	-0.0625	-0.0080597	0.152633
	1975	246412	6227	39.5715	0.0595586	-0.0967508			1975	171	9	19	-0.204651	-0.4	0.26421	0.303249
	1976	251888	6542	38.5032	0.0222229	0.0505862			1976	134	10	13.4	-0.216374	0.111111	0.238597	-0.060525
	1977	258527	6274	41.2061	0.026357	-0.0409661			1977	120	9	13.3333	-0.104478	-0.1	0.130835	0.0590339
	1978	268768	7188	37.3912	0.0396129	0.145681			1978	116	6	19.3333	-0.0333333	-0.333333	0.0729462	0.479014
	1979	277680	7813	35.5408	0.0331587	0.0869505			1979	97	4	24.25	-0.163793	-0.333333	0.196952	0.420284
	1980	275604	8421	32.7282	-0.00747623	0.077819			1980	85	3	28.3333	-0.123711	-0.25	0.116235	0.327819
	1981	278139	8874	31.3431	0.00919798	0.0537941			1981	80	8	10	-0.0588235	1.66667	0.0680215	-1.61287
	1982	289538	9128	31.7198	0.0409831	0.0286229			1982	79	7	11.2857	-0.0125	-0.125	0.0534831	0.153623
	1983	303926	10841	28.0349	0.049693	0.187664			1983	64	6	10.6667	-0.189873	-0.142857	0.239566	0.330521
	1984	312795	11428	27.3709	0.0291814	0.0541463			1984	79	5	15.8	0.234375	-0.166667	-0.205194	0.220813
	1985	329916	11995	27.5045	0.0547355	0.049615			1985	87	5	17.4	0.101266	0	-0.0465303	0.049615
	1986	343697	14155	24.281	0.0417712	0.180075			1986	78	3	26	-0.103448	-0.4	0.14522	0.580075
	1987	360898	21615	16.6966	0.050047	0.527022			1987	41	4	10.25	-0.474359	0.333333	0.524406	0.193689
	1988	379180	32361	11.7172	0.050657	0.497155			1988	37	2	18.5	-0.097561	-0.5	0.148218	0.997155
	1989	395795	36795	10.7568	0.0438182	0.137017			1989	29	2	14.5	-0.216216	0	0.260034	0.137017
	1990	402688	39704	10.1423	0.0174156	0.0790597			1990	40	5	8	0.37931	1.5	-0.361895	-1.42094
	1991	404467	40724	9.93191	0.00441781	0.0256901			1991	32	0	#DIV/0!	-0.2	-1	0.204418	1.02569
	1992	408880	41859	9.76803	0.0109107	0.0278705			1992	30	2	15	-0.0625	#DIV/0!	0.0734107	#DIV/0!
	1993	416663	43726	9.52895	0.0190349	0.0446021			1993	34	2	17	0.133333	0	-0.114298	0.0446021
	1994	427029	47122	9.0622	0.0248786	0.0776655			1994	33	2	16.5	-0.0294118	0	0.0542904	0.0776655
	1995	437334	48747	8.97151	0.0241319	0.034485			1995	32	2	16	-0.030303	0	0.0544349	0.034485
	1996	446947	52461	8.51961	0.0219809	0.0761893			1996	37	2	18.5	0.15625	0	-0.134269	0.0761893
	1997	447014	54905	8.14159	0.000149906	0.046587			1997	44	2	22	0.189189	0	-0.189039	0.046587
	1998	465573	57099	8.15379	0.0415177	0.0399599			1998	52	5	10.4	0.181818	1.5	-0.1403	-1.46004
	1999	483179	60254	8.01904	0.0378158	0.0552549			1999	43	3	14.3333	-0.173077	-0.4	0.210893	0.455255
	2000	524831	64986	8.07606	0.0862041	0.0785342			2000	27	2	13.5	-0.372093	-0.333333	0.458297	0.411868
	2001	538728	65940	8.16997	0.026479	0.0146801			2001	27	2	13.5	0	0	0.026479	0.0146801
	2002	556605	69784	7.97611	0.0331837	0.0582954			2002	36	3	12	0.333333	0.5	-0.30015	-0.441705
	2003	586309	74920	7.8258	0.0533664	0.0735985			2003	40	4	10	0.111111	0.333333	-0.0577447	-0.259735
	2004	628330	80492	7.80612	0.0716704	0.0743727			2004	30	5	6	-0.25	0.25	0.32167	-0.175627
	2005	688964	82693	8.33159	0.0965002	0.0273443			2005	29	4	7.25	-0.0333333	-0.2	0.129834	0.227344
	2006	733769	85938	8.53835	0.0650324	0.0392415			2006	33	4	8.25	0.137931	0	-0.0728986	0.0392415
	2007	763041	86110	8.86124	0.0398927	0.00200144			2007	28	1	28	-0.151515	-0.75	0.191408	0.752001

## Sheet: stem cell
Scientific Output		All scientific output						stem cell history	stem cell history
		SP	SP	pub / rev	GRt(n)	GRt(n)		(stem cell)		SP	SP	pub / rev	GRt(n)	GRt(n)	relGRt(n)	relGRt(n)
	year	all items	all review items	publication per review ratio	publications	reviews			year	items	all review items	publication per review ratio	publications	reviews	publications	reviews
	1957	110528	0						1957	1	0				0
	1958	108388	1	108388	-0.0193616				1958	1	0		0		-0.0193616
	1959	108912	1	108912	0.00483448	0			1959	4	0		3		-2.99517
	1960	110427	0		0.0139103	-1			1960	2	0		-0.5		0.51391
	1961	118646	0		0.0744293				1961	4	0		1		-0.925571
	1962	125984	18	6999.11	0.0618478				1962	9	0	#DIV/0!	1.25		-1.18815
	1963	141861	2689	52.756	0.126024	148.389			1963	23	2	11.5	1.55556	#DIV/0!	-1.42953	#DIV/0!
	1964	160666	4106	39.1296	0.132559	0.526962			1964	241	4	60.25	9.47826	1	-9.3457	-0.473038
	1965	175356	4470	39.2295	0.0914319	0.0886508			1965	235	1	235	-0.0248963	-0.75	0.116328	0.838651
	1966	177564	4907	36.1859	0.0125915	0.0977629			1966	322	6	53.6667	0.370213	5	-0.357621	-4.90224
	1967	189280	5076	37.2892	0.0659818	0.0344406			1967	399	10	39.9	0.23913	0.666667	-0.173149	-0.632226
	1968	205962	4745	43.4061	0.088134	-0.0652088			1968	514	18	28.5556	0.288221	0.8	-0.200087	-0.865209
	1969	213227	5024	42.4417	0.0352735	0.0587987			1969	740	24	30.8333	0.439689	0.333333	-0.404415	-0.274535
	1970	217083	5244	41.3965	0.018084	0.0437898			1970	898	32	28.0625	0.213514	0.333333	-0.195429	-0.289544
	1971	221589	5768	38.417	0.020757	0.0999237			1971	1163	54	21.537	0.2951	0.6875	-0.274343	-0.587576
	1972	225390	6135	36.7384	0.0171534	0.0636269			1972	1458	30	48.6	0.253654	-0.444444	-0.236501	0.508071
	1973	228955	6324	36.2041	0.015817	0.0308068			1973	1652	89	18.5618	0.133059	1.96667	-0.117242	-1.93586
	1974	232561	6894	33.7338	0.0157498	0.0901328			1974	1782	81	22	0.0786925	-0.0898876	-0.0629427	0.18002
	1975	246412	6227	39.5715	0.0595586	-0.0967508			1975	1651	81	20.3827	-0.0735129	0	0.133071	-0.0967508
	1976	251888	6542	38.5032	0.0222229	0.0505862			1976	1352	56	24.1429	-0.181102	-0.308642	0.203325	0.359228
	1977	258527	6274	41.2061	0.026357	-0.0409661			1977	1532	79	19.3924	0.133136	0.410714	-0.106779	-0.45168
	1978	268768	7188	37.3912	0.0396129	0.145681			1978	1629	94	17.3298	0.0633159	0.189873	-0.023703	-0.0441928
	1979	277680	7813	35.5408	0.0331587	0.0869505			1979	2078	92	22.587	0.275629	-0.0212766	-0.242471	0.108227
	1980	275604	8421	32.7282	-0.00747623	0.077819			1980	2322	95	24.4421	0.117421	0.0326087	-0.124897	0.0452103
	1981	278139	8874	31.3431	0.00919798	0.0537941			1981	2442	84	29.0714	0.0516796	-0.115789	-0.0424816	0.169584
	1982	289538	9128	31.7198	0.0409831	0.0286229			1982	2727	96	28.4062	0.116708	0.142857	-0.0757245	-0.114234
	1983	303926	10841	28.0349	0.049693	0.187664			1983	2920	125	23.36	0.0707737	0.302083	-0.0210808	-0.114419
	1984	312795	11428	27.3709	0.0291814	0.0541463			1984	3336	219	15.2329	0.142466	0.752	-0.113284	-0.697854
	1985	329916	11995	27.5045	0.0547355	0.049615			1985	3746	165	22.703	0.122902	-0.246575	-0.0681661	0.29619
	1986	343697	14155	24.281	0.0417712	0.180075			1986	3505	201	17.4378	-0.0643353	0.218182	0.106107	-0.0381068
	1987	360898	21615	16.6966	0.050047	0.527022			1987	3428	194	17.6701	-0.0219686	-0.0348259	0.0720156	0.561848
	1988	379180	32361	11.7172	0.050657	0.497155			1988	3697	245	15.0898	0.0784714	0.262887	-0.0278144	0.234268
	1989	395795	36795	10.7568	0.0438182	0.137017			1989	4095	337	12.1513	0.107655	0.37551	-0.0638366	-0.238493
	1990	402688	39704	10.1423	0.0174156	0.0790597			1990	4340	397	10.932	0.0598291	0.178042	-0.0424135	-0.0989819
	1991	404467	40724	9.93191	0.00441781	0.0256901			1991	4412	450	9.80444	0.0165899	0.133501	-0.012172	-0.107811
	1992	408880	41859	9.76803	0.0109107	0.0278705			1992	4573	454	10.0727	0.0364914	0.00888889	-0.0255807	0.0189817
	1993	416663	43726	9.52895	0.0190349	0.0446021			1993	5000	572	8.74126	0.0933742	0.259912	-0.0743392	-0.21531
	1994	427029	47122	9.0622	0.0248786	0.0776655			1994	5409	592	9.13682	0.0818	0.034965	-0.0569214	0.0427004
	1995	437334	48747	8.97151	0.0241319	0.034485			1995	6040	721	8.37725	0.116657	0.217905	-0.0925256	-0.18342
	1996	446947	52461	8.51961	0.0219809	0.0761893			1996	6340	739	8.57916	0.0496689	0.0249653	-0.027688	0.051224
	1997	447014	54905	8.14159	0.000149906	0.046587			1997	6412	781	8.20999	0.0113565	0.0568336	-0.0112066	-0.0102466
	1998	465573	57099	8.15379	0.0415177	0.0399599			1998	6993	861	8.12195	0.0906114	0.102433	-0.0490936	-0.0624728
	1999	483179	60254	8.01904	0.0378158	0.0552549			1999	7360	903	8.15061	0.0524811	0.0487805	-0.0146653	0.00647442
	2000	524831	64986	8.07606	0.0862041	0.0785342			2000	8276	1060	7.80755	0.124457	0.173865	-0.0382524	-0.0953307
	2001	538728	65940	8.16997	0.026479	0.0146801			2001	9146	1348	6.78487	0.105123	0.271698	-0.0786442	-0.257018
	2002	556605	69784	7.97611	0.0331837	0.0582954			2002	10160	1609	6.31448	0.110868	0.19362	-0.0776844	-0.135325
	2003	586309	74920	7.8258	0.0533664	0.0735985			2003	11318	1756	6.44533	0.113976	0.0913611	-0.06061	-0.0177626
	2004	628330	80492	7.80612	0.0716704	0.0743727			2004	12658	1916	6.60647	0.118395	0.0911162	-0.0467251	-0.0167435
	2005	688964	82693	8.33159	0.0965002	0.0273443			2005	14341	2337	6.1365	0.132959	0.219729	-0.0364591	-0.192384
	2006	733769	85938	8.53835	0.0650324	0.0392415			2006	15857	2414	6.56877	0.105711	0.0329482	-0.0406785	0.00629331
	2007	763041	86110	8.86124	0.0398927	0.00200144			2007	17035	2781	6.12549	0.074289	0.15203	-0.0343963	-0.150028

## Sheet: apoptosis
Scientific Output		All scientific output						apoptosis history
		SP	SP	pub / rev	GRt(n)	GRt(n)		(apoptosis)		SP	SP	pub / rev	GRt(n)	GRt(n)	relGRt(n)	relGRt(n)
	year	all items	all review items	publication per review ratio	publications	reviews			year	items	all review items	publication per review ratio	publications	reviews	publications	reviews
	1957	110528	0						1957	0	0	#DIV/0!
	1958	108388	1	108388	-0.0193616				1958	0	0	#DIV/0!	#DIV/0!	#DIV/0!	#DIV/0!	#DIV/0!
	1959	108912	1	108912	0.00483448	0			1959	0	0	#DIV/0!	#DIV/0!	#DIV/0!	#DIV/0!	#DIV/0!
	1960	110427	0		0.0139103	-1			1960	0	0	#DIV/0!	#DIV/0!	#DIV/0!	#DIV/0!	#DIV/0!
	1961	118646	0		0.0744293				1961	0	0	#DIV/0!	#DIV/0!	#DIV/0!	#DIV/0!	#DIV/0!
	1962	125984	18	6999.11	0.0618478				1962	0	0	#DIV/0!	#DIV/0!	#DIV/0!	#DIV/0!	#DIV/0!
	1963	141861	2689	52.756	0.126024	148.389			1963	0	0	#DIV/0!	#DIV/0!	#DIV/0!	#DIV/0!	#DIV/0!
	1964	160666	4106	39.1296	0.132559	0.526962			1964	0	0	#DIV/0!	#DIV/0!	#DIV/0!	#DIV/0!	#DIV/0!
	1965	175356	4470	39.2295	0.0914319	0.0886508			1965	0	0	#DIV/0!	#DIV/0!	#DIV/0!	#DIV/0!	#DIV/0!
	1966	177564	4907	36.1859	0.0125915	0.0977629			1966	0	0	#DIV/0!	#DIV/0!	#DIV/0!	#DIV/0!	#DIV/0!
	1967	189280	5076	37.2892	0.0659818	0.0344406			1967	0	0	#DIV/0!	#DIV/0!	#DIV/0!	#DIV/0!	#DIV/0!
	1968	205962	4745	43.4061	0.088134	-0.0652088			1968	0	0	#DIV/0!	#DIV/0!	#DIV/0!	#DIV/0!	#DIV/0!
	1969	213227	5024	42.4417	0.0352735	0.0587987			1969	0	0	#DIV/0!	#DIV/0!	#DIV/0!	#DIV/0!	#DIV/0!
	1970	217083	5244	41.3965	0.018084	0.0437898			1970	0	0	#DIV/0!	#DIV/0!	#DIV/0!	#DIV/0!	#DIV/0!
	1971	221589	5768	38.417	0.020757	0.0999237			1971	0	0	#DIV/0!	#DIV/0!	#DIV/0!	#DIV/0!	#DIV/0!
	1972	225390	6135	36.7384	0.0171534	0.0636269			1972	3	1	3	#DIV/0!	#DIV/0!	#DIV/0!	#DIV/0!
	1973	228955	6324	36.2041	0.015817	0.0308068			1973	3	0	#DIV/0!	0	-1	0.015817	1.03081
	1974	232561	6894	33.7338	0.0157498	0.0901328			1974	2	0	#DIV/0!	-0.333333	#DIV/0!	0.349083	#DIV/0!
	1975	246412	6227	39.5715	0.0595586	-0.0967508			1975	3	0	#DIV/0!	0.5	#DIV/0!	-0.440441	#DIV/0!
	1976	251888	6542	38.5032	0.0222229	0.0505862			1976	6	0	#DIV/0!	1	#DIV/0!	-0.977777	#DIV/0!
	1977	258527	6274	41.2061	0.026357	-0.0409661			1977	7	0	#DIV/0!	0.166667	#DIV/0!	-0.14031	#DIV/0!
	1978	268768	7188	37.3912	0.0396129	0.145681			1978	2	0	#DIV/0!	-0.714286	#DIV/0!	0.753899	#DIV/0!
	1979	277680	7813	35.5408	0.0331587	0.0869505			1979	9	1	9	3.5	#DIV/0!	-3.46684	#DIV/0!
	1980	275604	8421	32.7282	-0.00747623	0.077819			1980	6	1	6	-0.333333	0	0.325857	0.077819
	1981	278139	8874	31.3431	0.00919798	0.0537941			1981	12	0	#DIV/0!	1	-1	-0.990802	1.05379
	1982	289538	9128	31.7198	0.0409831	0.0286229			1982	11	1	11	-0.0833333	#DIV/0!	0.124316	#DIV/0!
	1983	303926	10841	28.0349	0.049693	0.187664			1983	18	1	18	0.636364	0	-0.586671	0.187664
	1984	312795	11428	27.3709	0.0291814	0.0541463			1984	19	0	#DIV/0!	0.0555556	-1	-0.0263741	1.05415
	1985	329916	11995	27.5045	0.0547355	0.049615			1985	24	0	#DIV/0!	0.263158	#DIV/0!	-0.208422	#DIV/0!
	1986	343697	14155	24.281	0.0417712	0.180075			1986	27	0	#DIV/0!	0.125	#DIV/0!	-0.0832288	#DIV/0!
	1987	360898	21615	16.6966	0.050047	0.527022			1987	27	3	9	0	#DIV/0!	0.050047	#DIV/0!
	1988	379180	32361	11.7172	0.050657	0.497155			1988	38	10	3.8	0.407407	2.33333	-0.35675	-1.83618
	1989	395795	36795	10.7568	0.0438182	0.137017			1989	63	3	21	0.657895	-0.7	-0.614076	0.837017
	1990	402688	39704	10.1423	0.0174156	0.0790597			1990	101	9	11.2222	0.603175	2	-0.585759	-1.92094
	1991	404467	40724	9.93191	0.00441781	0.0256901			1991	182	23	7.91304	0.80198	1.55556	-0.797562	-1.52987
	1992	408880	41859	9.76803	0.0109107	0.0278705			1992	407	86	4.73256	1.23626	2.73913	-1.22535	-2.71126
	1993	416663	43726	9.52895	0.0190349	0.0446021			1993	829	134	6.18657	1.03686	0.55814	-1.01782	-0.513537
	1994	427029	47122	9.0622	0.0248786	0.0776655			1994	1620	339	4.77876	0.954162	1.52985	-0.929283	-1.45219
	1995	437334	48747	8.97151	0.0241319	0.034485			1995	2689	510	5.27255	0.659877	0.504425	-0.635745	-0.46994
	1996	446947	52461	8.51961	0.0219809	0.0761893			1996	3996	741	5.39271	0.486054	0.452941	-0.464073	-0.376752
	1997	447014	54905	8.14159	0.000149906	0.046587			1997	5612	933	6.01501	0.404404	0.259109	-0.404254	-0.212522
	1998	465573	57099	8.15379	0.0415177	0.0399599			1998	7194	1205	5.97012	0.281896	0.291533	-0.240378	-0.251573
	1999	483179	60254	8.01904	0.0378158	0.0552549			1999	8649	1412	6.12535	0.202252	0.171784	-0.164436	-0.116529
	2000	524831	64986	8.07606	0.0862041	0.0785342			2000	10304	1719	5.99418	0.191352	0.217422	-0.105148	-0.138888
	2001	538728	65940	8.16997	0.026479	0.0146801			2001	11296	1812	6.234	0.0962733	0.0541012	-0.0697943	-0.0394211
	2002	556605	69784	7.97611	0.0331837	0.0582954			2002	12332	2076	5.94027	0.0917139	0.145695	-0.0585302	-0.0873999
	2003	586309	74920	7.8258	0.0533664	0.0735985			2003	13857	2456	5.6421	0.123662	0.183044	-0.0702956	-0.109446
	2004	628330	80492	7.80612	0.0716704	0.0743727			2004	15128	2530	5.97945	0.0917226	0.0301303	-0.0200522	0.0442424
	2005	688964	82693	8.33159	0.0965002	0.0273443			2005	16572	2491	6.65275	0.0954521	-0.015415	0.0010481	0.0427594
	2006	733769	85938	8.53835	0.0650324	0.0392415			2006	17654	2559	6.89879	0.0652909	0.0272983	-0.000258427	0.0119433
	2007	763041	86110	8.86124	0.0398927	0.00200144			2007	18454	2414	7.64457	0.0453155	-0.0566628	-0.00542285	0.0586642

## Sheet: mollusc
Scientific Output		All scientific output						mollusc history
		SP	SP	pub / rev	GRt(n)	GRt(n)		(mollusc)		SP	SP	pub / rev	GRt(n)	GRt(n)	relGRt(n)	relGRt(n)
	year	all items	all review items	publication per review ratio	publications	reviews			year	items	all review items	publication per review ratio	publications	reviews	publications	reviews
	1957	110528	0						1957	83	0	#DIV/0!
	1958	108388	1	108388	-0.0193616				1958	97	0	#DIV/0!	0.168675	#DIV/0!	-0.188036	#DIV/0!
	1959	108912	1	108912	0.00483448	0			1959	78	0	#DIV/0!	-0.195876	#DIV/0!	0.200711	#DIV/0!
	1960	110427	0		0.0139103	-1			1960	119	0	#DIV/0!	0.525641	#DIV/0!	-0.511731	#DIV/0!
	1961	118646	0		0.0744293				1961	165	0	#DIV/0!	0.386555	#DIV/0!	-0.312125	#DIV/0!
	1962	125984	18	6999.11	0.0618478				1962	138	0	#DIV/0!	-0.163636	#DIV/0!	0.225484	#DIV/0!
	1963	141861	2689	52.756	0.126024	148.389			1963	222	7	31.7143	0.608696	#DIV/0!	-0.482672	#DIV/0!
	1964	160666	4106	39.1296	0.132559	0.526962			1964	322	6	53.6667	0.45045	-0.142857	-0.317891	0.669819
	1965	175356	4470	39.2295	0.0914319	0.0886508			1965	359	6	59.8333	0.114907	0	-0.0234749	0.0886508
	1966	177564	4907	36.1859	0.0125915	0.0977629			1966	409	12	34.0833	0.139276	1	-0.126684	-0.902237
	1967	189280	5076	37.2892	0.0659818	0.0344406			1967	460	14	32.8571	0.124694	0.166667	-0.0587125	-0.132226
	1968	205962	4745	43.4061	0.088134	-0.0652088			1968	535	8	66.875	0.163043	-0.428571	-0.0749095	0.363363
	1969	213227	5024	42.4417	0.0352735	0.0587987			1969	533	24	22.2083	-0.00373832	2	0.0390118	-1.9412
	1970	217083	5244	41.3965	0.018084	0.0437898			1970	542	32	16.9375	0.0168856	0.333333	0.00119846	-0.289544
	1971	221589	5768	38.417	0.020757	0.0999237			1971	584	27	21.6296	0.0774908	-0.15625	-0.0567337	0.256174
	1972	225390	6135	36.7384	0.0171534	0.0636269			1972	737	35	21.0571	0.261986	0.296296	-0.244833	-0.232669
	1973	228955	6324	36.2041	0.015817	0.0308068			1973	800	38	21.0526	0.0854817	0.0857143	-0.0696647	-0.0549074
	1974	232561	6894	33.7338	0.0157498	0.0901328			1974	839	33	25.4242	0.04875	-0.131579	-0.0330002	0.221712
	1975	246412	6227	39.5715	0.0595586	-0.0967508			1975	876	42	20.8571	0.0441001	0.272727	0.0154584	-0.369478
	1976	251888	6542	38.5032	0.0222229	0.0505862			1976	800	30	26.6667	-0.086758	-0.285714	0.108981	0.3363
	1977	258527	6274	41.2061	0.026357	-0.0409661			1977	711	20	35.55	-0.11125	-0.333333	0.137607	0.292367
	1978	268768	7188	37.3912	0.0396129	0.145681			1978	646	28	23.0714	-0.0914205	0.4	0.131033	-0.254319
	1979	277680	7813	35.5408	0.0331587	0.0869505			1979	729	26	28.0385	0.128483	-0.0714286	-0.0953243	0.158379
	1980	275604	8421	32.7282	-0.00747623	0.077819			1980	650	33	19.697	-0.108368	0.269231	0.100891	-0.191412
	1981	278139	8874	31.3431	0.00919798	0.0537941			1981	646	13	49.6923	-0.00615385	-0.606061	0.0153518	0.659855
	1982	289538	9128	31.7198	0.0409831	0.0286229			1982	675	28	24.1071	0.0448916	1.15385	-0.00390854	-1.12522
	1983	303926	10841	28.0349	0.049693	0.187664			1983	672	32	21	-0.00444444	0.142857	0.0541374	0.0448072
	1984	312795	11428	27.3709	0.0291814	0.0541463			1984	680	33	20.6061	0.0119048	0.03125	0.0172767	0.0228963
	1985	329916	11995	27.5045	0.0547355	0.049615			1985	686	32	21.4375	0.00882353	-0.030303	0.045912	0.079918
	1986	343697	14155	24.281	0.0417712	0.180075			1986	698	32	21.8125	0.0174927	0	0.0242785	0.180075
	1987	360898	21615	16.6966	0.050047	0.527022			1987	699	31	22.5484	0.00143266	-0.03125	0.0486143	0.558272
	1988	379180	32361	11.7172	0.050657	0.497155			1988	707	25	28.28	0.0114449	-0.193548	0.0392121	0.690703
	1989	395795	36795	10.7568	0.0438182	0.137017			1989	728	38	19.1579	0.029703	0.52	0.0141153	-0.382983
	1990	402688	39704	10.1423	0.0174156	0.0790597			1990	714	38	18.7895	-0.0192308	0	0.0366464	0.0790597
	1991	404467	40724	9.93191	0.00441781	0.0256901			1991	792	52	15.2308	0.109244	0.368421	-0.104826	-0.342731
	1992	408880	41859	9.76803	0.0109107	0.0278705			1992	817	55	14.8545	0.0315657	0.0576923	-0.020655	-0.0298218
	1993	416663	43726	9.52895	0.0190349	0.0446021			1993	678	38	17.8421	-0.170135	-0.309091	0.18917	0.353693
	1994	427029	47122	9.0622	0.0248786	0.0776655			1994	770	53	14.5283	0.135693	0.394737	-0.110815	-0.317071
	1995	437334	48747	8.97151	0.0241319	0.034485			1995	720	33	21.8182	-0.0649351	-0.377358	0.0890669	0.411843
	1996	446947	52461	8.51961	0.0219809	0.0761893			1996	745	47	15.8511	0.0347222	0.424242	-0.0127413	-0.348053
	1997	447014	54905	8.14159	0.000149906	0.046587			1997	769	39	19.7179	0.0322148	-0.170213	-0.0320649	0.2168
	1998	465573	57099	8.15379	0.0415177	0.0399599			1998	777	46	16.8913	0.0104031	0.179487	0.0311146	-0.139527
	1999	483179	60254	8.01904	0.0378158	0.0552549			1999	788	46	17.1304	0.014157	0	0.0236588	0.0552549
	2000	524831	64986	8.07606	0.0862041	0.0785342			2000	1129	64	17.6406	0.432741	0.391304	-0.346537	-0.31277
	2001	538728	65940	8.16997	0.026479	0.0146801			2001	1116	61	18.2951	-0.0115146	-0.046875	0.0379936	0.0615551
	2002	556605	69784	7.97611	0.0331837	0.0582954			2002	1255	54	23.2407	0.124552	-0.114754	-0.0913682	0.17305
	2003	586309	74920	7.8258	0.0533664	0.0735985			2003	1311	53	24.7358	0.0446215	-0.0185185	0.00874488	0.0921171
	2004	628330	80492	7.80612	0.0716704	0.0743727			2004	1421	68	20.8971	0.0839054	0.283019	-0.012235	-0.208646
	2005	688964	82693	8.33159	0.0965002	0.0273443			2005	1467	58	25.2931	0.0323716	-0.147059	0.0641287	0.174403
	2006	733769	85938	8.53835	0.0650324	0.0392415			2006	1776	98	18.1224	0.210634	0.689655	-0.145602	-0.650414
	2007	763041	86110	8.86124	0.0398927	0.00200144			2007	1652	57	28.9825	-0.0698198	-0.418367	0.109712	0.420369

## Sheet: miRNA
Scientific Output		All scientific output						miRNA history
		SP	SP	pub / rev	GRt(n)	GRt(n)		(miRNA OR microRNA)		SP	SP	pub / rev	GRt(n)	GRt(n)	relGRt(n)	relGRt(n)
	year	all items	all review items	publication per review ratio	publications	reviews			year	items	all review items	publication per review ratio	publications	reviews	publications	reviews
	1957	110528	0						1957	0	0	#DIV/0!
	1958	108388	1	108388	-0.0193616				1958	0	0	#DIV/0!	#DIV/0!	#DIV/0!	#DIV/0!	#DIV/0!
	1959	108912	1	108912	0.00483448	0			1959	0	0	#DIV/0!	#DIV/0!	#DIV/0!	#DIV/0!	#DIV/0!
	1960	110427	0		0.0139103	-1			1960	0	0	#DIV/0!	#DIV/0!	#DIV/0!	#DIV/0!	#DIV/0!
	1961	118646	0		0.0744293				1961	0	0	#DIV/0!	#DIV/0!	#DIV/0!	#DIV/0!	#DIV/0!
	1962	125984	18	6999.11	0.0618478				1962	0	0	#DIV/0!	#DIV/0!	#DIV/0!	#DIV/0!	#DIV/0!
	1963	141861	2689	52.756	0.126024	148.389			1963	0	0	#DIV/0!	#DIV/0!	#DIV/0!	#DIV/0!	#DIV/0!
	1964	160666	4106	39.1296	0.132559	0.526962			1964	0	0	#DIV/0!	#DIV/0!	#DIV/0!	#DIV/0!	#DIV/0!
	1965	175356	4470	39.2295	0.0914319	0.0886508			1965	0	0	#DIV/0!	#DIV/0!	#DIV/0!	#DIV/0!	#DIV/0!
	1966	177564	4907	36.1859	0.0125915	0.0977629			1966	0	0	#DIV/0!	#DIV/0!	#DIV/0!	#DIV/0!	#DIV/0!
	1967	189280	5076	37.2892	0.0659818	0.0344406			1967	0	0	#DIV/0!	#DIV/0!	#DIV/0!	#DIV/0!	#DIV/0!
	1968	205962	4745	43.4061	0.088134	-0.0652088			1968	0	0	#DIV/0!	#DIV/0!	#DIV/0!	#DIV/0!	#DIV/0!
	1969	213227	5024	42.4417	0.0352735	0.0587987			1969	0	0	#DIV/0!	#DIV/0!	#DIV/0!	#DIV/0!	#DIV/0!
	1970	217083	5244	41.3965	0.018084	0.0437898			1970	0	0	#DIV/0!	#DIV/0!	#DIV/0!	#DIV/0!	#DIV/0!
	1971	221589	5768	38.417	0.020757	0.0999237			1971	0	0	#DIV/0!	#DIV/0!	#DIV/0!	#DIV/0!	#DIV/0!
	1972	225390	6135	36.7384	0.0171534	0.0636269			1972	0	0	#DIV/0!	#DIV/0!	#DIV/0!	#DIV/0!	#DIV/0!
	1973	228955	6324	36.2041	0.015817	0.0308068			1973	0	0	#DIV/0!	#DIV/0!	#DIV/0!	#DIV/0!	#DIV/0!
	1974	232561	6894	33.7338	0.0157498	0.0901328			1974	0	0	#DIV/0!	#DIV/0!	#DIV/0!	#DIV/0!	#DIV/0!
	1975	246412	6227	39.5715	0.0595586	-0.0967508			1975	0	0	#DIV/0!	#DIV/0!	#DIV/0!	#DIV/0!	#DIV/0!
	1976	251888	6542	38.5032	0.0222229	0.0505862			1976	0	0	#DIV/0!	#DIV/0!	#DIV/0!	#DIV/0!	#DIV/0!
	1977	258527	6274	41.2061	0.026357	-0.0409661			1977	0	0	#DIV/0!	#DIV/0!	#DIV/0!	#DIV/0!	#DIV/0!
	1978	268768	7188	37.3912	0.0396129	0.145681			1978	0	0	#DIV/0!	#DIV/0!	#DIV/0!	#DIV/0!	#DIV/0!
	1979	277680	7813	35.5408	0.0331587	0.0869505			1979	0	0	#DIV/0!	#DIV/0!	#DIV/0!	#DIV/0!	#DIV/0!
	1980	275604	8421	32.7282	-0.00747623	0.077819			1980	0	0	#DIV/0!	#DIV/0!	#DIV/0!	#DIV/0!	#DIV/0!
	1981	278139	8874	31.3431	0.00919798	0.0537941			1981	0	0	#DIV/0!	#DIV/0!	#DIV/0!	#DIV/0!	#DIV/0!
	1982	289538	9128	31.7198	0.0409831	0.0286229			1982	0	0	#DIV/0!	#DIV/0!	#DIV/0!	#DIV/0!	#DIV/0!
	1983	303926	10841	28.0349	0.049693	0.187664			1983	0	0	#DIV/0!	#DIV/0!	#DIV/0!	#DIV/0!	#DIV/0!
	1984	312795	11428	27.3709	0.0291814	0.0541463			1984	0	0	#DIV/0!	#DIV/0!	#DIV/0!	#DIV/0!	#DIV/0!
	1985	329916	11995	27.5045	0.0547355	0.049615			1985	0	0	#DIV/0!	#DIV/0!	#DIV/0!	#DIV/0!	#DIV/0!
	1986	343697	14155	24.281	0.0417712	0.180075			1986	0	0	#DIV/0!	#DIV/0!	#DIV/0!	#DIV/0!	#DIV/0!
	1987	360898	21615	16.6966	0.050047	0.527022			1987	0	0	#DIV/0!	#DIV/0!	#DIV/0!	#DIV/0!	#DIV/0!
	1988	379180	32361	11.7172	0.050657	0.497155			1988	0	0	#DIV/0!	#DIV/0!	#DIV/0!	#DIV/0!	#DIV/0!
	1989	395795	36795	10.7568	0.0438182	0.137017			1989	0	0	#DIV/0!	#DIV/0!	#DIV/0!	#DIV/0!	#DIV/0!
	1990	402688	39704	10.1423	0.0174156	0.0790597			1990	0	0	#DIV/0!	#DIV/0!	#DIV/0!	#DIV/0!	#DIV/0!
	1991	404467	40724	9.93191	0.00441781	0.0256901			1991	0	0	#DIV/0!	#DIV/0!	#DIV/0!	#DIV/0!	#DIV/0!
	1992	408880	41859	9.76803	0.0109107	0.0278705			1992	0	0	#DIV/0!	#DIV/0!	#DIV/0!	#DIV/0!	#DIV/0!
	1993	416663	43726	9.52895	0.0190349	0.0446021			1993	0	0	#DIV/0!	#DIV/0!	#DIV/0!	#DIV/0!	#DIV/0!
	1994	427029	47122	9.0622	0.0248786	0.0776655			1994	0	0	#DIV/0!	#DIV/0!	#DIV/0!	#DIV/0!	#DIV/0!
	1995	437334	48747	8.97151	0.0241319	0.034485			1995	0	0	#DIV/0!	#DIV/0!	#DIV/0!	#DIV/0!	#DIV/0!
	1996	446947	52461	8.51961	0.0219809	0.0761893			1996	0	0	#DIV/0!	#DIV/0!	#DIV/0!	#DIV/0!	#DIV/0!
	1997	447014	54905	8.14159	0.000149906	0.046587			1997	0	0	#DIV/0!	#DIV/0!	#DIV/0!	#DIV/0!	#DIV/0!
	1998	465573	57099	8.15379	0.0415177	0.0399599			1998	0	0	#DIV/0!	#DIV/0!	#DIV/0!	#DIV/0!	#DIV/0!
	1999	483179	60254	8.01904	0.0378158	0.0552549			1999	0	0	#DIV/0!	#DIV/0!	#DIV/0!	#DIV/0!	#DIV/0!
	2000	524831	64986	8.07606	0.0862041	0.0785342			2000	0	0	#DIV/0!	#DIV/0!	#DIV/0!	#DIV/0!	#DIV/0!
	2001	538728	65940	8.16997	0.026479	0.0146801			2001	5	1	5	#DIV/0!	#DIV/0!	#DIV/0!	#DIV/0!
	2002	556605	69784	7.97611	0.0331837	0.0582954			2002	42	9	4.66667	7.4	8	-7.36682	-7.9417
	2003	586309	74920	7.8258	0.0533664	0.0735985			2003	106	29	3.65517	1.52381	2.22222	-1.47044	-2.14862
	2004	628330	80492	7.80612	0.0716704	0.0743727			2004	211	55	3.83636	0.990566	0.896552	-0.918896	-0.822179
	2005	688964	82693	8.33159	0.0965002	0.0273443			2005	407	106	3.83962	0.92891	0.927273	-0.83241	-0.899928
	2006	733769	85938	8.53835	0.0650324	0.0392415			2006	695	212	3.2783	0.707617	1	-0.642584	-0.960758
	2007	763041	86110	8.86124	0.0398927	0.00200144			2007	1044	231	4.51948	0.502158	0.0896226	-0.462266	-0.0876212

## Sheet: retinoic acid
Scientific Output		All scientific output						retinoic acid history
		SP	SP	pub / rev	GRt(n)	GRt(n)		(retinoic acid)		SP	SP	pub / rev	GRt(n)	GRt(n)	relGRt(n)	relGRt(n)
	year	all items	all review items	publication per review ratio	publications	reviews			year	items	all review items	publication per review ratio	publications	reviews	publications	reviews
	1957	110528	0						1957	0	0	#DIV/0!
	1958	108388	1	108388	-0.0193616				1958	0	0	#DIV/0!	#DIV/0!	#DIV/0!	#DIV/0!	#DIV/0!
	1959	108912	1	108912	0.00483448	0			1959	0	0	#DIV/0!	#DIV/0!	#DIV/0!	#DIV/0!	#DIV/0!
	1960	110427	0		0.0139103	-1			1960	0	0	#DIV/0!	#DIV/0!	#DIV/0!	#DIV/0!	#DIV/0!
	1961	118646	0		0.0744293				1961	0	0	#DIV/0!	#DIV/0!	#DIV/0!	#DIV/0!	#DIV/0!
	1962	125984	18	6999.11	0.0618478				1962	0	0	#DIV/0!	#DIV/0!	#DIV/0!	#DIV/0!	#DIV/0!
	1963	141861	2689	52.756	0.126024	148.389			1963	1	1	1	#DIV/0!	#DIV/0!	#DIV/0!	#DIV/0!
	1964	160666	4106	39.1296	0.132559	0.526962			1964	2	0	#DIV/0!	1	-1	-0.867441	1.52696
	1965	175356	4470	39.2295	0.0914319	0.0886508			1965	3	0	#DIV/0!	0.5	#DIV/0!	-0.408568	#DIV/0!
	1966	177564	4907	36.1859	0.0125915	0.0977629			1966	4	0	#DIV/0!	0.333333	#DIV/0!	-0.320742	#DIV/0!
	1967	189280	5076	37.2892	0.0659818	0.0344406			1967	7	0	#DIV/0!	0.75	#DIV/0!	-0.684018	#DIV/0!
	1968	205962	4745	43.4061	0.088134	-0.0652088			1968	9	0	#DIV/0!	0.285714	#DIV/0!	-0.19758	#DIV/0!
	1969	213227	5024	42.4417	0.0352735	0.0587987			1969	7	0	#DIV/0!	-0.222222	#DIV/0!	0.257496	#DIV/0!
	1970	217083	5244	41.3965	0.018084	0.0437898			1970	7	0	#DIV/0!	0	#DIV/0!	0.018084	#DIV/0!
	1971	221589	5768	38.417	0.020757	0.0999237			1971	11	1	11	0.571429	#DIV/0!	-0.550672	#DIV/0!
	1972	225390	6135	36.7384	0.0171534	0.0636269			1972	15	0	#DIV/0!	0.363636	-1	-0.346483	1.06363
	1973	228955	6324	36.2041	0.015817	0.0308068			1973	18	0	#DIV/0!	0.2	#DIV/0!	-0.184183	#DIV/0!
	1974	232561	6894	33.7338	0.0157498	0.0901328			1974	10	0	#DIV/0!	-0.444444	#DIV/0!	0.460194	#DIV/0!
	1975	246412	6227	39.5715	0.0595586	-0.0967508			1975	27	0	#DIV/0!	1.7	#DIV/0!	-1.64044	#DIV/0!
	1976	251888	6542	38.5032	0.0222229	0.0505862			1976	19	0	#DIV/0!	-0.296296	#DIV/0!	0.318519	#DIV/0!
	1977	258527	6274	41.2061	0.026357	-0.0409661			1977	35	1	35	0.842105	#DIV/0!	-0.815748	#DIV/0!
	1978	268768	7188	37.3912	0.0396129	0.145681			1978	44	0	#DIV/0!	0.257143	-1	-0.21753	1.14568
	1979	277680	7813	35.5408	0.0331587	0.0869505			1979	48	1	48	0.0909091	#DIV/0!	-0.0577504	#DIV/0!
	1980	275604	8421	32.7282	-0.00747623	0.077819			1980	75	0	#DIV/0!	0.5625	-1	-0.569976	1.07782
	1981	278139	8874	31.3431	0.00919798	0.0537941			1981	87	0	#DIV/0!	0.16	#DIV/0!	-0.150802	#DIV/0!
	1982	289538	9128	31.7198	0.0409831	0.0286229			1982	108	3	36	0.241379	#DIV/0!	-0.200396	#DIV/0!
	1983	303926	10841	28.0349	0.049693	0.187664			1983	85	2	42.5	-0.212963	-0.333333	0.262656	0.520998
	1984	312795	11428	27.3709	0.0291814	0.0541463			1984	122	1	122	0.435294	-0.5	-0.406113	0.554146
	1985	329916	11995	27.5045	0.0547355	0.049615			1985	131	3	43.6667	0.0737705	2	-0.019035	-1.95039
	1986	343697	14155	24.281	0.0417712	0.180075			1986	146	2	73	0.114504	-0.333333	-0.0727326	0.513408
	1987	360898	21615	16.6966	0.050047	0.527022			1987	138	4	34.5	-0.0547945	1	0.104842	-0.472978
	1988	379180	32361	11.7172	0.050657	0.497155			1988	169	3	56.3333	0.224638	-0.25	-0.173981	0.747155
	1989	395795	36795	10.7568	0.0438182	0.137017			1989	192	5	38.4	0.136095	0.666667	-0.0922764	-0.52965
	1990	402688	39704	10.1423	0.0174156	0.0790597			1990	263	14	18.7857	0.369792	1.8	-0.352376	-1.72094
	1991	404467	40724	9.93191	0.00441781	0.0256901			1991	315	15	21	0.197719	0.0714286	-0.193301	-0.0457385
	1992	408880	41859	9.76803	0.0109107	0.0278705			1992	399	31	12.871	0.266667	1.06667	-0.255756	-1.0388
	1993	416663	43726	9.52895	0.0190349	0.0446021			1993	400	25	16	0.00250627	-0.193548	0.0165287	0.238151
	1994	427029	47122	9.0622	0.0248786	0.0776655			1994	510	27	18.8889	0.275	0.08	-0.250121	-0.00233454
	1995	437334	48747	8.97151	0.0241319	0.034485			1995	481	21	22.9048	-0.0568627	-0.222222	0.0809946	0.256707
	1996	446947	52461	8.51961	0.0219809	0.0761893			1996	516	28	18.4286	0.0727651	0.333333	-0.0507842	-0.257144
	1997	447014	54905	8.14159	0.000149906	0.046587			1997	505	14	36.0714	-0.0213178	-0.5	0.0214677	0.546587
	1998	465573	57099	8.15379	0.0415177	0.0399599			1998	460	25	18.4	-0.0891089	0.785714	0.130627	-0.745754
	1999	483179	60254	8.01904	0.0378158	0.0552549			1999	422	11	38.3636	-0.0826087	-0.56	0.120424	0.615255
	2000	524831	64986	8.07606	0.0862041	0.0785342			2000	459	17	27	0.0876777	0.545455	-0.00147365	-0.46692
	2001	538728	65940	8.16997	0.026479	0.0146801			2001	355	18	19.7222	-0.22658	0.0588235	0.253059	-0.0441434
	2002	556605	69784	7.97611	0.0331837	0.0582954			2002	360	19	18.9474	0.0140845	0.0555556	0.0190992	0.00273986
	2003	586309	74920	7.8258	0.0533664	0.0735985			2003	357	17	21	-0.00833333	-0.105263	0.0616997	0.178862
	2004	628330	80492	7.80612	0.0716704	0.0743727			2004	362	15	24.1333	0.0140056	-0.117647	0.0576648	0.19202
	2005	688964	82693	8.33159	0.0965002	0.0273443			2005	386	7	55.1429	0.0662983	-0.533333	0.0302019	0.560678
	2006	733769	85938	8.53835	0.0650324	0.0392415			2006	382	20	19.1	-0.0103627	1.85714	0.0753951	-1.8179
	2007	763041	86110	8.86124	0.0398927	0.00200144			2007	417	22	18.9545	0.091623	0.1	-0.0517304	-0.0979986

## Sheet: HIV
Scientific Output		All scientific output						HIV history
		SP	SP	pub / rev	GRt(n)	GRt(n)		(HIV)		SP	SP	pub / rev	GRt(n)	GRt(n)	relGRt(n)	relGRt(n)
	year	all items	all review items	publication per review ratio	publications	reviews			year	items	all review items	publication per review ratio	publications	reviews	publications	reviews
	1957	110528	0						1957	0	0	#DIV/0!
	1958	108388	1	108388	-0.0193616				1958	0	0	#DIV/0!	#DIV/0!	#DIV/0!	#DIV/0!	#DIV/0!
	1959	108912	1	108912	0.00483448	0			1959	0	0	#DIV/0!	#DIV/0!	#DIV/0!	#DIV/0!	#DIV/0!
	1960	110427	0		0.0139103	-1			1960	0	0	#DIV/0!	#DIV/0!	#DIV/0!	#DIV/0!	#DIV/0!
	1961	118646	0		0.0744293				1961	0	0	#DIV/0!	#DIV/0!	#DIV/0!	#DIV/0!	#DIV/0!
	1962	125984	18	6999.11	0.0618478				1962	0	0	#DIV/0!	#DIV/0!	#DIV/0!	#DIV/0!	#DIV/0!
	1963	141861	2689	52.756	0.126024	148.389			1963	0	0	#DIV/0!	#DIV/0!	#DIV/0!	#DIV/0!	#DIV/0!
	1964	160666	4106	39.1296	0.132559	0.526962			1964	0	0	#DIV/0!	#DIV/0!	#DIV/0!	#DIV/0!	#DIV/0!
	1965	175356	4470	39.2295	0.0914319	0.0886508			1965	0	0	#DIV/0!	#DIV/0!	#DIV/0!	#DIV/0!	#DIV/0!
	1966	177564	4907	36.1859	0.0125915	0.0977629			1966	0	0	#DIV/0!	#DIV/0!	#DIV/0!	#DIV/0!	#DIV/0!
	1967	189280	5076	37.2892	0.0659818	0.0344406			1967	0	0	#DIV/0!	#DIV/0!	#DIV/0!	#DIV/0!	#DIV/0!
	1968	205962	4745	43.4061	0.088134	-0.0652088			1968	0	0	#DIV/0!	#DIV/0!	#DIV/0!	#DIV/0!	#DIV/0!
	1969	213227	5024	42.4417	0.0352735	0.0587987			1969	0	0	#DIV/0!	#DIV/0!	#DIV/0!	#DIV/0!	#DIV/0!
	1970	217083	5244	41.3965	0.018084	0.0437898			1970	0	0	#DIV/0!	#DIV/0!	#DIV/0!	#DIV/0!	#DIV/0!
	1971	221589	5768	38.417	0.020757	0.0999237			1971	0	0	#DIV/0!	#DIV/0!	#DIV/0!	#DIV/0!	#DIV/0!
	1972	225390	6135	36.7384	0.0171534	0.0636269			1972	0	0	#DIV/0!	#DIV/0!	#DIV/0!	#DIV/0!	#DIV/0!
	1973	228955	6324	36.2041	0.015817	0.0308068			1973	0	0	#DIV/0!	#DIV/0!	#DIV/0!	#DIV/0!	#DIV/0!
	1974	232561	6894	33.7338	0.0157498	0.0901328			1974	0	0	#DIV/0!	#DIV/0!	#DIV/0!	#DIV/0!	#DIV/0!
	1975	246412	6227	39.5715	0.0595586	-0.0967508			1975	0	0	#DIV/0!	#DIV/0!	#DIV/0!	#DIV/0!	#DIV/0!
	1976	251888	6542	38.5032	0.0222229	0.0505862			1976	0	0	#DIV/0!	#DIV/0!	#DIV/0!	#DIV/0!	#DIV/0!
	1977	258527	6274	41.2061	0.026357	-0.0409661			1977	0	0	#DIV/0!	#DIV/0!	#DIV/0!	#DIV/0!	#DIV/0!
	1978	268768	7188	37.3912	0.0396129	0.145681			1978	0	0	#DIV/0!	#DIV/0!	#DIV/0!	#DIV/0!	#DIV/0!
	1979	277680	7813	35.5408	0.0331587	0.0869505			1979	0	0	#DIV/0!	#DIV/0!	#DIV/0!	#DIV/0!	#DIV/0!
	1980	275604	8421	32.7282	-0.00747623	0.077819			1980	0	0	#DIV/0!	#DIV/0!	#DIV/0!	#DIV/0!	#DIV/0!
	1981	278139	8874	31.3431	0.00919798	0.0537941			1981	0	0	#DIV/0!	#DIV/0!	#DIV/0!	#DIV/0!	#DIV/0!
	1982	289538	9128	31.7198	0.0409831	0.0286229			1982	4	0	#DIV/0!	#DIV/0!	#DIV/0!	#DIV/0!	#DIV/0!
	1983	303926	10841	28.0349	0.049693	0.187664			1983	11	1	11	1.75	#DIV/0!	-1.70031	#DIV/0!
	1984	312795	11428	27.3709	0.0291814	0.0541463			1984	50	9	5.55556	3.54545	8	-3.51627	-7.94585
	1985	329916	11995	27.5045	0.0547355	0.049615			1985	159	20	7.95	2.18	1.22222	-2.12526	-1.17261
	1986	343697	14155	24.281	0.0417712	0.180075			1986	792	33	24	3.98113	0.65	-3.93936	-0.469925
	1987	360898	21615	16.6966	0.050047	0.527022			1987	2169	146	14.8562	1.73864	3.42424	-1.68859	-2.89722
	1988	379180	32361	11.7172	0.050657	0.497155			1988	3685	416	8.85817	0.69894	1.84932	-0.648283	-1.35216
	1989	395795	36795	10.7568	0.0438182	0.137017			1989	4509	605	7.45289	0.223609	0.454327	-0.179791	-0.31731
	1990	402688	39704	10.1423	0.0174156	0.0790597			1990	5821	833	6.988	0.290974	0.37686	-0.273558	-0.2978
	1991	404467	40724	9.93191	0.00441781	0.0256901			1991	6819	841	8.1082	0.171448	0.00960384	-0.16703	0.0160863
	1992	408880	41859	9.76803	0.0109107	0.0278705			1992	7501	909	8.25193	0.100015	0.0808561	-0.089104	-0.0529856
	1993	416663	43726	9.52895	0.0190349	0.0446021			1993	7950	953	8.34208	0.0598587	0.0484048	-0.0408238	-0.00380272
	1994	427029	47122	9.0622	0.0248786	0.0776655			1994	8063	1188	6.78704	0.0142138	0.24659	0.0106648	-0.168924
	1995	437334	48747	8.97151	0.0241319	0.034485			1995	8998	1141	7.88606	0.115962	-0.0395623	-0.09183	0.0740472
	1996	446947	52461	8.51961	0.0219809	0.0761893			1996	9538	1281	7.44575	0.0600133	0.122699	-0.0380324	-0.0465101
	1997	447014	54905	8.14159	0.000149906	0.046587			1997	9646	1261	7.64948	0.0113231	-0.0156128	-0.0111732	0.0621998
	1998	465573	57099	8.15379	0.0415177	0.0399599			1998	10428	1248	8.35577	0.0810699	-0.0103093	-0.0395522	0.0502692
	1999	483179	60254	8.01904	0.0378158	0.0552549			1999	10282	1207	8.51864	-0.0140008	-0.0328526	0.0518165	0.0881075
	2000	524831	64986	8.07606	0.0862041	0.0785342			2000	9907	1287	7.69775	-0.0364715	0.06628	0.122676	0.0122542
	2001	538728	65940	8.16997	0.026479	0.0146801			2001	9980	1320	7.56061	0.00736853	0.025641	0.0191105	-0.0109609
	2002	556605	69784	7.97611	0.0331837	0.0582954			2002	9791	1441	6.79459	-0.0189379	0.0916667	0.0521216	-0.0333712
	2003	586309	74920	7.8258	0.0533664	0.0735985			2003	10355	1595	6.49216	0.0576039	0.10687	-0.00423753	-0.0332717
	2004	628330	80492	7.80612	0.0716704	0.0743727			2004	10884	1635	6.65688	0.0510864	0.0250784	0.020584	0.0492943
	2005	688964	82693	8.33159	0.0965002	0.0273443			2005	11691	1583	7.38534	0.0741455	-0.0318043	0.0223547	0.0591486
	2006	733769	85938	8.53835	0.0650324	0.0392415			2006	12128	1587	7.64209	0.0373792	0.00252685	0.0276532	0.0367147
	2007	763041	86110	8.86124	0.0398927	0.00200144			2007	12833	1565	8.2	0.0581299	-0.0138626	-0.0182373	0.0158641

## Sheet: recombinant DNA
Scientific Output		All scientific output						recombinant DNA history
		SP	SP	pub / rev	GRt(n)	GRt(n)		(recombinant DNA)		SP	SP	pub / rev	GRt(n)	GRt(n)	relGRt(n)	relGRt(n)
	year	all items	all review items	publication per review ratio	publications	reviews			year	items	all review items	publication per review ratio	publications	reviews	publications	reviews
	1957	110528	0						1957	0	0	#DIV/0!
	1958	108388	1	108388	-0.0193616				1958	0	0	#DIV/0!	#DIV/0!	#DIV/0!	#DIV/0!	#DIV/0!
	1959	108912	1	108912	0.00483448	0			1959	0	0	#DIV/0!	#DIV/0!	#DIV/0!	#DIV/0!	#DIV/0!
	1960	110427	0		0.0139103	-1			1960	0	0	#DIV/0!	#DIV/0!	#DIV/0!	#DIV/0!	#DIV/0!
	1961	118646	0		0.0744293				1961	0	0	#DIV/0!	#DIV/0!	#DIV/0!	#DIV/0!	#DIV/0!
	1962	125984	18	6999.11	0.0618478				1962	0	0	#DIV/0!	#DIV/0!	#DIV/0!	#DIV/0!	#DIV/0!
	1963	141861	2689	52.756	0.126024	148.389			1963	2	0	#DIV/0!	#DIV/0!	#DIV/0!	#DIV/0!	#DIV/0!
	1964	160666	4106	39.1296	0.132559	0.526962			1964	0	0	#DIV/0!	-1	#DIV/0!	1.13256	#DIV/0!
	1965	175356	4470	39.2295	0.0914319	0.0886508			1965	2	0	#DIV/0!	#DIV/0!	#DIV/0!	#DIV/0!	#DIV/0!
	1966	177564	4907	36.1859	0.0125915	0.0977629			1966	5	0	#DIV/0!	1.5	#DIV/0!	-1.48741	#DIV/0!
	1967	189280	5076	37.2892	0.0659818	0.0344406			1967	5	0	#DIV/0!	0	#DIV/0!	0.0659818	#DIV/0!
	1968	205962	4745	43.4061	0.088134	-0.0652088			1968	0	0	#DIV/0!	-1	#DIV/0!	1.08813	#DIV/0!
	1969	213227	5024	42.4417	0.0352735	0.0587987			1969	5	0	#DIV/0!	#DIV/0!	#DIV/0!	#DIV/0!	#DIV/0!
	1970	217083	5244	41.3965	0.018084	0.0437898			1970	5	0	#DIV/0!	0	#DIV/0!	0.018084	#DIV/0!
	1971	221589	5768	38.417	0.020757	0.0999237			1971	5	0	#DIV/0!	0	#DIV/0!	0.020757	#DIV/0!
	1972	225390	6135	36.7384	0.0171534	0.0636269			1972	15	0	#DIV/0!	2	#DIV/0!	-1.98285	#DIV/0!
	1973	228955	6324	36.2041	0.015817	0.0308068			1973	9	0	#DIV/0!	-0.4	#DIV/0!	0.415817	#DIV/0!
	1974	232561	6894	33.7338	0.0157498	0.0901328			1974	27	1	27	2	#DIV/0!	-1.98425	#DIV/0!
	1975	246412	6227	39.5715	0.0595586	-0.0967508			1975	59	0	#DIV/0!	1.18519	-1	-1.12563	0.903249
	1976	251888	6542	38.5032	0.0222229	0.0505862			1976	164	6	27.3333	1.77966	#DIV/0!	-1.75744	#DIV/0!
	1977	258527	6274	41.2061	0.026357	-0.0409661			1977	403	13	31	1.45732	1.16667	-1.43096	-1.20763
	1978	268768	7188	37.3912	0.0396129	0.145681			1978	446	8	55.75	0.1067	-0.384615	-0.0670869	0.530296
	1979	277680	7813	35.5408	0.0331587	0.0869505			1979	589	19	31	0.320628	1.375	-0.287469	-1.28805
	1980	275604	8421	32.7282	-0.00747623	0.077819			1980	716	21	34.0952	0.21562	0.105263	-0.223096	-0.0274441
	1981	278139	8874	31.3431	0.00919798	0.0537941			1981	923	26	35.5	0.289106	0.238095	-0.279908	-0.184301
	1982	289538	9128	31.7198	0.0409831	0.0286229			1982	1126	51	22.0784	0.219935	0.961538	-0.178952	-0.932916
	1983	303926	10841	28.0349	0.049693	0.187664			1983	1055	53	19.9057	-0.0630551	0.0392157	0.112748	0.148449
	1984	312795	11428	27.3709	0.0291814	0.0541463			1984	1304	75	17.3867	0.236019	0.415094	-0.206838	-0.360948
	1985	329916	11995	27.5045	0.0547355	0.049615			1985	1560	90	17.3333	0.196319	0.2	-0.141583	-0.150385
	1986	343697	14155	24.281	0.0417712	0.180075			1986	1485	99	15	-0.0480769	0.1	0.0898482	0.080075
	1987	360898	21615	16.6966	0.050047	0.527022			1987	1886	112	16.8393	0.270034	0.131313	-0.219987	0.395709
	1988	379180	32361	11.7172	0.050657	0.497155			1988	1907	139	13.7194	0.0111347	0.241071	0.0395223	0.256083
	1989	395795	36795	10.7568	0.0438182	0.137017			1989	1995	162	12.3148	0.0461458	0.165468	-0.00232754	-0.0284508
	1990	402688	39704	10.1423	0.0174156	0.0790597			1990	2340	161	14.5342	0.172932	-0.00617284	-0.155517	0.0852325
	1991	404467	40724	9.93191	0.00441781	0.0256901			1991	2543	158	16.0949	0.0867521	-0.0186335	-0.0823343	0.0443236
	1992	408880	41859	9.76803	0.0109107	0.0278705			1992	3173	149	21.2953	0.247739	-0.056962	-0.236828	0.0848326
	1993	416663	43726	9.52895	0.0190349	0.0446021			1993	3884	144	26.9722	0.224078	-0.033557	-0.205043	0.0781592
	1994	427029	47122	9.0622	0.0248786	0.0776655			1994	4522	183	24.7104	0.164264	0.270833	-0.139385	-0.193168
	1995	437334	48747	8.97151	0.0241319	0.034485			1995	5399	190	28.4158	0.193941	0.0382514	-0.169809	-0.00376641
	1996	446947	52461	8.51961	0.0219809	0.0761893			1996	5676	198	28.6667	0.0513058	0.0421053	-0.0293249	0.034084
	1997	447014	54905	8.14159	0.000149906	0.046587			1997	4885	136	35.9191	-0.139359	-0.313131	0.139509	0.359718
	1998	465573	57099	8.15379	0.0415177	0.0399599			1998	4886	110	44.4182	0.000204708	-0.191176	0.041313	0.231136
	1999	483179	60254	8.01904	0.0378158	0.0552549			1999	4997	166	30.1024	0.022718	0.509091	0.0150978	-0.453836
	2000	524831	64986	8.07606	0.0862041	0.0785342			2000	5130	162	31.6667	0.026616	-0.0240964	0.0595881	0.102631
	2001	538728	65940	8.16997	0.026479	0.0146801			2001	5052	197	25.6447	-0.0152047	0.216049	0.0416837	-0.201369
	2002	556605	69784	7.97611	0.0331837	0.0582954			2002	5085	182	27.9396	0.00653207	-0.0761421	0.0266517	0.134438
	2003	586309	74920	7.8258	0.0533664	0.0735985			2003	4982	175	28.4686	-0.0202557	-0.0384615	0.073622	0.11206
	2004	628330	80492	7.80612	0.0716704	0.0743727			2004	4798	171	28.0585	-0.036933	-0.0228571	0.108603	0.0972298
	2005	688964	82693	8.33159	0.0965002	0.0273443			2005	4373	150	29.1533	-0.0885786	-0.122807	0.185079	0.150151
	2006	733769	85938	8.53835	0.0650324	0.0392415			2006	3799	135	28.1407	-0.13126	-0.1	0.196292	0.139242
	2007	763041	86110	8.86124	0.0398927	0.00200144			2007	3508	129	27.1938	-0.0765991	-0.0444444	0.116492	0.0464459

[truncated: 8 more sheets: WNT or Wingless, Cholera, BSE, cell cycle, evolution, ectodysplasin OR tabby, BMP, FGF]
